# Supplementary material for: Biocontrol fungi induced stem-base rot disease resistance of Morinda officinalis How revealed by transcriptome analysis
Source: Front Microbiol. 2023 Dec 1;14:1257437. doi: 10.3389/fmicb.2023.1257437 (PMC10722274; doi:10.3389/fmicb.2023.1257437)
Supplement: Supplementary file 1 [file Data_Sheet_1.zip]

Archive with 12 entries (12 files):
- Figure S1.JPEG
- Figure S2.JPEG
- Figure S3.JPEG
- Figure S4.JPEG
- Figure S5.JPEG
- Figure S6.JPEG
- Table S1.XLSX
- Table S2.XLSX
- Table S3.XLSX
- Table S4.XLSX
- Table S5.XLSX
- Table S6.XLSX
