# Supplementary material for: Biocontrol fungi induced stem-base rot disease resistance of Morinda officinalis How revealed by transcriptome analysis
Source: Front Microbiol. 2023 Dec 1;14:1257437. doi: 10.3389/fmicb.2023.1257437 (PMC10722274; doi:10.3389/fmicb.2023.1257437)
Supplement: Supplementary file 1 [file Data_Sheet_1.zip › Table S1.XLSX]

## Sheet: Table S1
Table S1. information of primers and gene used in this study
Q-RT-PCR Primers .
Genes ID	Forward primer (5'-3')	Reverse primer (5'-3')
Actin	GCTCTGGATTTCGAGCAGGA	CTGGACAACGGAACCTCTCA
TRINITY_DN520737_c0_g1	CTGCCACAACAACAGGAGGT	TCCTCACTCCCCTATACCGC
TRINITY_DN519710_c1_g1	CCTCCGACCACCAATTCCTC	CAGCTCCTGAGTGACCATCC
TRINITY_DN537446_c0_g4	AGCCCTGAAGAATGCTGTGG	CATCACAATTTCCACGGCCC
TRINITY_DN533749_c2_g3	GACTATGCCCGGCTGAACTT	ACTGAAGCTTAGCGTCCACC
TRINITY_DN520737_c0_g2	ATAGCGTTTACACGGGGTGG	CCATTTTCGCCACTGCAACA
TRINITY_DN517401_c2_g1	CAACTGCAAGCGCAGAGAAA	TCAGCTACCCACTTACCCCA
TRINITY_DN505197_c1_g1	ATGAAACGCTTGGGAACAGAT	GAGCCTTTTCTTCAAGTGGGTA
TRINITY_DN532960_c2_g1	CGGGGCACGAATAATCAAA	CAACCCCCACGATGGAGTA
TRINITY_DN529234_c1_g1	AAATGGCTAATCTTTATGCTTCTCT	CCCTAATATTCTTTTCCTTGTGTG
TRINITY_DN488910_c0_g1	CGAAAACATACTTACAACGACGAG	TGGGAGTCACCGCCTTTT
