# Supplementary material for: Biocontrol fungi induced stem-base rot disease resistance of Morinda officinalis How revealed by transcriptome analysis
Source: Front Microbiol. 2023 Dec 1;14:1257437. doi: 10.3389/fmicb.2023.1257437 (PMC10722274; doi:10.3389/fmicb.2023.1257437)
Supplement: Supplementary file 1 [file Data_Sheet_1.zip › Table S2.XLSX]

## Sheet: Table S2
Table S2 Inhibitory effect of Biocontrol Fungi on Fon
Treatment	Semidiameter of pathogen(cm)	P value	Inhibitory rate(%)	P value
Control	8.23±0.25	-	-	-
Trichoderma harzianum	3.43±0.21***	0	58.30±2.53***	0
Pestalotiopsis sp.	5.30±0.30***	0	33.81±3.64***	0
Note: Means with different letters have significant differences (P < 0.05; LSD test).
