# Supplementary material for: Biocontrol fungi induced stem-base rot disease resistance of Morinda officinalis How revealed by transcriptome analysis
Source: Front Microbiol. 2023 Dec 1;14:1257437. doi: 10.3389/fmicb.2023.1257437 (PMC10722274; doi:10.3389/fmicb.2023.1257437)
Supplement: Supplementary file 1 [file Data_Sheet_1.zip › Table S3.XLSX]

## Sheet: Table S3
Table S3 Biocontrol efficiency of Biocontrol Fungi to Fon in greenhouse
Treatment	Greenhouse experiments
	disease severity (%)	P value	biocontrol efficiency (%)	P value
control	44.00±8.94	-	-	-
T. harzianum	28.00±10.95*	0.014	36.36±24.90*	0.01
Pestalotiopsis sp.	28.00±10.95*	0.014	36.36±24.90*	0.01
T. harzianum+Pestalotiopsis sp.	23.55±10.95***	0	46.67±18.25***	0
Note: Means with different letters have significant differences (P < 0.05; LSD test).
