# Supplementary material for: Biocontrol fungi induced stem-base rot disease resistance of Morinda officinalis How revealed by transcriptome analysis
Source: Front Microbiol. 2023 Dec 1;14:1257437. doi: 10.3389/fmicb.2023.1257437 (PMC10722274; doi:10.3389/fmicb.2023.1257437)
Supplement: Supplementary file 1 [file Data_Sheet_1.zip › Table S4.XLSX]

## Sheet: Table S4
Table S4 The Oligosaccharide Content of MO Treated with Different Biocontrol Fungi
Sample	Fructose	P value	Glucose	P value	Sucrose	P value	1-Kestose	P value	Nystose	P value	1F-fructofuranosylnystose	P value
Mock	15.36±4.75	0.321	28.61±3.30	0.194	45.92±4.02	0.12	49.75±7.71	0.826	44.87±8.75*	0.034	46.91±10.70	0.634
Control	19.67±5.19	-	24.30±2.32	-	50.72±5.08	-	50.67±1.05	-	53.38±1.06	-	49.39±2.98	-
T.harzianum	22.89±7.58	0.364	28.85±5.27	0.123	53.15±1.55	0.075	54.34±3.99	0.675	47.40±5.57	0.119	51.13±7.22	0.646
Pestalotiopsis sp.	29.62±4.61*	0.035	32.76±5.51*	0.019	48.16±2.70	0.449	39.94±5.69*	0.022	45.45±1.13*	0.046	45.54±6.38	0.461
T.harzianum+Pestalotiopsis sp.	26.43±2.12	0.131	28.18±1.35	0.239	51.34±2.58	0.083	44.02±1.15	0.129	53.64±1.39	0.941	56.31±3.36	0.196
Note: Means with different letters have significant differences (P < 0.05; LSD test).
