# Supplementary material for: Biocontrol fungi induced stem-base rot disease resistance of Morinda officinalis How revealed by transcriptome analysis
Source: Front Microbiol. 2023 Dec 1;14:1257437. doi: 10.3389/fmicb.2023.1257437 (PMC10722274; doi:10.3389/fmicb.2023.1257437)
Supplement: Supplementary file 1 [file Data_Sheet_1.zip › Table S5.XLSX]

## Sheet: Table S5
Table S5 Statistical table of the sequencing data
Sample	Sequence Number	Base Number (bp)	Average Sequence Length (bp)	Q20 Ratio (%)	Q30 Ratio (%)	GC Scale (%)
F1	42097160	5792552413	137.6	0.9808	0.9362	0.4993
F2	42473574	5831901691	137.31	0.9813	0.9375	0.5259
F3	41054922	5659219286	137.85	0.9789	0.9312	0.4993
FP1	47796008	6659786961	139.34	0.9828	0.9421	0.565
FP2	59546074	8555534769	143.68	0.9845	0.9468	0.5753
FP3	52020690	7220843240	138.81	0.9778	0.9285	0.5028
FT1	53714704	7677866507	142.94	0.9843	0.9459	0.5415
FT2	49498562	6840823869	138.2	0.9818	0.9387	0.4913
FT3	38551576	5498419943	142.63	0.9807	0.9353	0.4847
FTP1	38905664	5440858037	139.85	0.9806	0.9353	0.4874
FTP2	42167658	5822200038	138.07	0.979	0.9317	0.5087
FTP3	39644284	5238274403	132.13	0.9846	0.9468	0.522
NF1	52908746	7546042295	142.62	0.9828	0.9412	0.5301
NF2	32795868	4567538496	139.27	0.9807	0.9357	0.5047
NF3	40427948	5554884153	137.4	0.9815	0.9378	0.4736
F1	42097160	5792552413	137.6	0.9808	0.9362	0.4993
F2	42473574	5831901691	137.31	0.9813	0.9375	0.5259
F3	41054922	5659219286	137.85	0.9789	0.9312	0.4993
Note: Q20 is the proportion of bases with sequencing error rate below 0.01. Q30 is the proportion of bases with sequencing error rate below 0.01.
