# Supplementary material for: Biocontrol fungi induced stem-base rot disease resistance of Morinda officinalis How revealed by transcriptome analysis
Source: Front Microbiol. 2023 Dec 1;14:1257437. doi: 10.3389/fmicb.2023.1257437 (PMC10722274; doi:10.3389/fmicb.2023.1257437)
Supplement: Supplementary file 1 [file Data_Sheet_1.zip › Table S6.XLSX]

## Sheet: Table S6
Table S6 Gene Annotation Ratio Statistics
Data base	Number of genes	Ratio(%)
CDD	176943	19.2
PFAM	204656	22.21
KEGG	191958	20.83
KOG	228126	24.76
GO	268497	29.14
NR	417346	45.29
NT	47654	5.17
Alignment Database Admidia≥1	501859	54.46
Alignto all databases	3589	0.39
Total genes	921532	100
Note: Annotated in Database: The number of genes successfully annotated in the database and their proportion to the total number of genes. Annotated in at least one Database: The number of genes successfully annotated in at least one database and their proportion to the total number of genes. Annotated in all Databases: The number of genes annotated successfully in all databases and their proport…
